# Supplementary material for: Functional Analysis of the Scarlet Gene in the Cricket Gryllus bimaculatus
Source: Insects. 2025 Dec 25;17(1):33. doi: 10.3390/insects17010033 (PMC12842043; doi:10.3390/insects17010033)
Supplement: Supplementary file 1 [file insects-17-00033-s001.zip]

Archive with 1 entries (1 files):
- insects-3875195-supplementary.pdf
